# Supplementary material for: Highly Expressed Progesterone Receptor B Isoform Increases Platinum Sensitivity and Survival of Ovarian High-Grade Serous Carcinoma
Source: Cancers (Basel). 2021 Nov 8;13(21):5578. doi: 10.3390/cancers13215578 (PMC8582698; doi:10.3390/cancers13215578)
Supplement: Supplementary file 1 [file cancers-13-05578-s001.zip]

Archive with 1 entries (1 files):
- cancers-1421508-supplementary.pdf
